# Supplementary material for: CT-Based Lesion Volume as an Independent Predictor of Surgical Recurrence in Medication-Related Osteonecrosis of the Jaw: A Multi-Center Study of 1007 Patients
Source: J Clin Med. 2026 Jul 10;15(14):5429. doi: 10.3390/jcm15145429 (PMC13412846; doi:10.3390/jcm15145429)
Supplement: Supplementary file 1 [file jcm-15-05429-s001.zip]

Archive with 1 entries (1 files):
- jcm-4390101-supplementary.pdf
